# Supplementary material for: Influence of Maxillofacial Morphology on Temporomandibular Joint Degenerative Alterations and Condyle Position Assessed by CBCT in Class II Malocclusion Adult Patients—A Cross-Sectional Study
Source: J Clin Med. 2025 Jun 25;14(13):4499. doi: 10.3390/jcm14134499 (PMC12249668; doi:10.3390/jcm14134499)
Supplement: Supplementary file 1 [file jcm-14-04499-s001.zip]

Archive with 2 entries (2 files):
- Flowchart .pdf
- Supplementary Tables.pdf
